# Supplementary material for: Ischemic wound revascularization by the stromal vascular fraction relies on host-donor hybrid vessels
Source: NPJ Regen Med. 2023 Feb 11;8:8. doi: 10.1038/s41536-023-00283-6 (PMC9922297; doi:10.1038/s41536-023-00283-6)
Supplement: Supplementary file 2 — Supplementary Data 1 [file 41536_2023_283_MOESM2_ESM.xlsx]

## Sheet: Figure 1
	Figure 1b							Figure 1c
	CD31+ area (%)							Wound area (%)
	7 days		14 days		21 days			7 days		14 days		21 days
	NON ISCHEMIC	ISCHEMIC	NON ISCHEMIC	ISCHEMIC	NON ISCHEMIC	ISCHEMIC		NON ISCHEMIC	ISCHEMIC	NON ISCHEMIC	ISCHEMIC	NON ISCHEMIC	ISCHEMIC
	3.34592	0.578	4.73128	1.56104	2.3955	0.995526		64.0601	81.6667	35.4839	60.0009	0	21
	2.64033	0.1	5.16051	2.04109	2.20827	1.60002		56.1404	77.7831	24.5902	58.037	0	13.8916
	2.2297	0.204826	4.11031	4.78937	1.54768	1.32126		57.8125	75.4412	29.003	50.7933	0	8.06452
	3.73096	0.859088	3.62231	2.71781	2.10053	0.887592		46.1538	77.7778	21.3115	56.6667	0	18.0007

## Sheet: Figure 2
	Figure 2c								Figure 2d							Figure 2g
	CD31+ area (%)								Wound area (%)							CD31+ area (%)
	7 days		14 days		21 days				7 days		14 days		21 days			SVF -CD31	SVF -CD45	SVF
	INTEGRA	SVF	INTEGRA	SVF	INTEGRA	SVF	No wound		INTEGRA	SVF	INTEGRA	SVF	INTEGRA	SVF		0.56	3.14713	5.66603
	0.578	8.44441	1.56104	5.10745	0.995526	2.00741	1.66549		81.6667	53.4483	60.0009	35.6061	21	0		0.29	5.80056	6.59347
	0.1	5.95005	2.04109	6.44004	1.60002	1.7757	2.03604		77.7831	50.001	58.037	27.5932	13.8916	0		0.03	5.75903	5.74567
	0.204826	5.49673	4.78937	5.53119	1.32126	1.7304	2.5547		75.4412	28.0129	50.7933	22.4138	8.06452	0		0.32	4.80731	5.88739
	0.859088	6.68022	2.71781	6.57871	0.887592	2.26259	2.46769		77.7778	47.7929	56.6667	22.5806	18.0007	0		0.26	3.86013	7.86016
																0.12	4.44501	3.54387
																0.58	2.88752	3.99079
																0.96	4.49596	6.37601
																0.02	7.80871	6.95976
																0.41	2.90716	3.13967
																0.28	3.10086	4.46888
																0.23		5.90599
																0.51

## Sheet: Figure 3
	Figure 3e					Figure 3f
	mG+ vessels (%)					mT+ vessels / mG+ vessels (%)
	capillaries	arteries	veins	unknown		capillaries	arteries	veins	unknown
	61.18	5.3	3.88	28.64		73.27	7.07	3.81	13.63
	57.98	6.3	4.87	24.29		72.39	7.82	6.02	8.28
	61.63	9.1	11.35	26.41		75.82	10.83	11.51	10.92
			11.24					12.6

## Sheet: Figure 4
	Figure 4c
	mG+ vessels (%)
	capillaries	arteries	veins	lymphatic	unknown
	61.18	5.33	3.88	0	25.64
	57.98	6.38	4.87	0	21.39
	61.63	9.12	11.35	10	23.91
			11.24	2.3

## Sheet: Figure 5
	Figure 5g			Figure 5h			Figure 5j			Figure 5k
	Human EC in wound (%)	EC in SVF (%)		% murine EC (area)			Murine EC in wound area (%)	FAP in SVF (%)		% murine EC
	0.78	0.3		INTEGRA	SVF INTEGRA		1.39593	2.8		INTEGRA	FAP INTEGRA
	0.73	0.8		0.11336	1.39593		1.62903	8		1.2675	5.46329
	0.033	0.6		0.294447	1.62903		5.67132	41.7		2.211	6.01939
	1.5	1		0.185591	5.67132		3.84965	31.9		1.9568	4.33598
	3.8	12.2		0.368038	3.84965		3.69474	34
	4.2	12.8		0.530005	3.69474		3.55292	32
	5.7	17.2		0.302364	3.55292		2.2001	14
				0.677152	2.2001

## Sheet: Figure 6
	Figure 6b			Figure 6b
	perfusion index			perfusion index
	INTEGRA	SVF INTEGRA		INTEGRA	hSVF INTEGRA
	0.74	1.28		0.62	1.01
	0.57	0.88		0.43	0.8
	0.7	1.22		0.83	1.38
				0.47	0.9
				0.64

## Sheet: Supplementary Fig. 1
	Supplementary Fig 1b
	mT+ area (%)
	Injection	INTEGRA
	1.02667	5.0729
	0.568576	4.88953
	1.44817	3.71244
	1.14733	4.48581
	0.917571	4.15811
	1.098	6.25599

## Sheet: Supplementary Fig. 4
	Supplementary Fig 4a							Supplementary Fig 4b
	Wound area (%)							CD31+ area (%)
	7 days		14 days		21 days			7 days		14 days		21 days
	INTEGRA	SVF	INTEGRA	SVF	INTEGRA	SVF		INTEGRA	SVF	INTEGRA	SVF	INTEGRA	SVF	No wound
	64.0601	45.2038	35.4839	29.0042	0	0		3.34592	4.15295	4.73128	5.40797	2.3955	2.79386	1.66549
	56.1404	40.3639	24.5902	19.3004	0	0		2.64033	3.97909	5.16051	5.01235	2.20827	2.37749	2.03604
	57.8125	49.2	29.003	22	0	0		2.2297	5.33002	4.11031	5.33733	1.54768	2.6146	2.5547
	46.1538	55.0001	21.3115	35.5021	0	0		3.73096	6.22625	3.62231	4.53954	2.10053	2.95701	2.46769

## Sheet: Supplementary Fig. 5
	Supplementary Fig 5
	Relative abundance (%)
	CD45-	HEM	MES (on CD45-)	EC (on CD45-)
	12.5	87.2	69	28.1
	6.5	93.4	85.2	12.5
	19	80.7	55	24.1
	8.8	91.2	77.7	17.7
	7.64	92.2	80.7	18.2

## Sheet: Supplementary Fig. 6
	Supplementary Fig 6c
	Vessels (%)
	capillaries	arteries	veins	unknown
	82	6	3	9
	85	8	4	4
	80	9	5	6
	89	5	3	3

[truncated: 5 more sheets: Supplementary Fig. 11, Supplementary Fig. 13, Supplementary Fig. 15, Supplementary Fig. 16, Supplementary Fig. 17]
